# Supplementary material for: The First Evidence of the Beneficial Effects of Se-Supplementation on In Vitro Cultivated Olive Tree Explants
Source: Plants (Basel). 2021 Aug 9;10(8):1630. doi: 10.3390/plants10081630 (PMC8399936; doi:10.3390/plants10081630)
Supplement: Supplementary file 1 [file plants-10-01630-s001.zip]

Archive with 4 entries (4 files):
- Fig1 San Felice Statistics.xlsx
- Fig2 Moraiolo Statistics.xlsx
- Fig3 Frantoio Statistics.xlsx
- Fig4 Canino Statistics.xlsx
