# Supplementary material for: The First Evidence of the Beneficial Effects of Se-Supplementation on In Vitro Cultivated Olive Tree Explants
Source: Plants (Basel). 2021 Aug 9;10(8):1630. doi: 10.3390/plants10081630 (PMC8399936; doi:10.3390/plants10081630)
Supplement: Supplementary file 1 [file plants-10-01630-s001.zip › Fig1 San Felice Statistics.xlsx]

## Sheet: San Felice Dataset
Tesi	subcoltura	varietà	dosaggio	vitalità	germogli n°	lunghezza germogli	nodi prodotti	peso fresco verde	peso fresco callo	peso secco totale
SUB1 SE0	1	san felice	0	100	3.6	29.7222	14.2	350	451	620
SUB1 SE0	1	san felice	0	100	3.4	24.1176	10.8	408	777	725
SUB1 SE0	1	san felice	0	100	3.8	20.7895	11	337	713	575
SUB1 SE10	1	san felice	10	100	2.6	33.0769	11.8	242	491	473
SUB1 SE10	1	san felice	10	100	2	28	7.6	201	493	417
SUB1 SE10	1	san felice	10	100	2.4	31.25	9.6	277	898	692
SUB1 SE20	1	san felice	20	100	3.8	29.7368	14.6	398	779	875
SUB1 SE20	1	san felice	20	100	3	31	13	260	447	505
SUB1 SE20	1	san felice	20	100	2.6	26.7647	12.4	358	597	638
SUB1 SE40	1	san felice	40	100	3.8	35.7692	12	252	398	436
SUB1 SE40	1	san felice	40	100	3.2	31.5625	13.8	304	452	528
SUB1 SE40	1	san felice	40	100	2	45	12	240	773	622
SUB1 SE80	1	san felice	80	100	1.2	21.6667	3.6	111	412	470
SUB1 SE80	1	san felice	80	100	1.6	16.875	3.4	87	370.4	266
SUB1 SE80	1	san felice	80	100	1.4	19.2708	3.5	99	391.2	368
SUB2 SE0	2	san felice	0	100	2.8	74	10.8	346	477	584.33
SUB2 SE0	2	san felice	0	100	2.8	61	8	341	708	555.97
SUB2 SE0	2	san felice	0	100	1.8	44	7.8	126	265	211.14
SUB2 SE20	2	san felice	20	100	3.6	84	11.4	409	1111	1064
SUB2 SE20	2	san felice	20	100	2	86	10.6	250	1039	850.74
SUB2 SE20	2	san felice	20	100	2.4	97	11	326	762	718.08
SUB2 SE40	2	san felice	40	100	2.6	106	12.4	552	1043	925.1
SUB2 SE40	2	san felice	40	100	3.4	125	14.2	749	974	1016.57
SUB2 SE40	2	san felice	40	100	3	79	9.4	557	628	687.3
SUB3 SE0	3	san felice	0	100	2.2	85	11.4	298	570	564
SUB3 SE0	3	san felice	0	100	2	122	15.8	329	757	482
SUB3 SE0	3	san felice	0	100	2.1	103.5	13.6	313.5	663.5	523
SUB3 SE20	3	san felice	20	100	3	125	13.8	412	1135	1028
SUB3 SE20	3	san felice	20	100	3.4	130	15	392	1163	948
SUB3 SE20	3	san felice	20	100	2.6	118	14.4	356	817	785
SUB3 SE40	3	san felice	40	100	2.4	122	12.4	373	1488	1078
SUB3 SE40	3	san felice	40	100	2.4	104	9.8	655	1222	1096
SUB3 SE40	3	san felice	40	100	2.4	113	11.1	514	1355	1087

## Sheet: Shoots
ANALISI DELLA VARIANZA
VARIABILE: germogli n°								ANOVA TABLE
									SS	DF	MS	F Value	P Value	Sign	C.V. (%)	S.E.M.	S.E.D. 1	S.E.D. 2	Satter. DF
Media di germogli n°	dosaggio					Media subcoltura		Subcoltura	0.16469	2	0.08234	0.29737	0.74617	ns	20.1977	0.189758	0.268359
subcoltura	0	10	20	40	80			Dosaggio	0.38951	4	0.09738	0.35166	0.83963	ns		0.310913	0.246289
1	3.6	2.33333	3.13333	3	1.4	2.69333		Interaction	2.31137	7	0.3302	1.19244	0.35329	ns		0.310913	0.426586	0.439697	17.8766
2	2.46667	-	2.66667	3	-	2.71111		Model	10.9206	13	0.84005	3.03368	0.01395
3	2.1	-	3	2.4	-	2.5		Error	5.26122	19	0.27691	--	--		18.5366
Media dosaggio	2.72222	2.33333	2.93333	2.8	1.4	2.64545		Total	16.1818	32	0.505682	--	--

## Sheet: Shoots length
ANALISI DELLA VARIANZA
VARIABILE: lunghezza germogli														ANOVA TABLE
															SS	DF	MS	F Value	P Value	Sign.	C.V. (%)	S.E.M.	S.E.D. 1	S.E.D. 2	Satter. DF
Media di germogli n°	dosaggio										Media subcoltura			Subcoltura	0.62815	2	0.31407	0.00222	0.0449978	*	13.7042	3.47336	4.91208
subcoltura	0		10		20		40		80					Dosaggio	2343.34	4	585.834	4.14918	0.01395	*		7.04904	6.1339
1	24.8764		30.7756		29.1672		37.4439		19.2708		28.3068	c		Interaction	1424.24	7	203.463	1.44103	0.24689	ns		7.04904	10.6242	9.96885	17.3597
2	59.6667		-		89		103.333		-		84	b		Model	48811.8	13	3754.75	26.5931	1.98334e-09
3	103.5		-		124.333		113		-		113.611	a		Error	2682.67	19	141.193	--	--		17.113
Media dosaggio	62.681	b	30.7756	c	80.8335	a	84.5924	a	19.2708	c	66.7607			Total	51494.4	32	1609.2	--	--

## Sheet: Nodes
ANALISI DELLA VARIANZA
VARIABILE: nodi prodotti														ANOVA TABLE
														EFFECT	SS	DF	MS	F	ProbF	Sign.	C.V. (%)	S.E.M.	S.E.D. 1	S.E.D. 2	Satter. DF
Media di nodi prodotti	dosaggio										Media subcoltura			Subcoltura	16.6829	2	8.34145	4.62854	0.02304	*	12.4781	0.503281	0.711747
subcoltura	0		10		20		40		80					Dosaggio	23.7227	4	5.93067	3.29084	0.03291	*		0.897665	0.74331
1	12	a	9.66667	ab	13.3333	a	12.6	a	3.5	c	10.22	b		Interaction	44.3008	7	6.32869	3.51169	0.01373	*		0.897665	1.28745	1.26949	17.9708
2	8.86667	ab	-		11	a	12	a	-		10.6222	b		Model	290.548	13	22.3499	12.4016	1.208e-06
3	13.6	a	-		14.4	a	11.1	a	-		13.0333	a		Residual	34.2414	19	1.80218				13.0314
Media dosaggio	11.4889	ab	9.66667	b	12.9111	a	11.9	ab	3.5	c	11.097			Total	324.79	32	10.1497

## Sheet: Green fresh weight
ANALISI DELLA VARIANZA
VARIABILE: peso fresco verde														ANOVA TABLE
														EFFECT	SS	DF	MS	F	ProbF	Sign.	C.V. (%)	S.E.M.	S.E.D. 1	S.E.D. 2	Satter. DF
Media di peso fresco verde	dosaggio										Media subcoltura			Subcoltura	1694.36	2	847.178	0.12692	0.88154	ns	20.957	26.4045	37.3416
subcoltura	0		10		20		40		80	77.5				Dosaggio	107218	4	26804.4	4.01579	0.01587	*		48.408	40.5726
1	365	c	240	e	338.667	cd	265.333	de	99	f	261.6			Inreraction	179436	7	25633.6	3.84038	0.00912	**		48.408	70.2738	68.4592	17.8967
2	271	de	-		328.333	cd	619.333	a	-		406.222			Model	573991	13	44153.1	6.61494	0.000133319
3	313.5	ce	-		386.667	c	514	b	-		404.722			Residual	126820	19	6674.76	--	--		22.7703
Media dosaggio	316.5	bc	240	c	351.222	b	466.222	a	99	d	340.076			Total	700811	32	21900.3	--	--

## Sheet: Callus fresh weight
ANALISI DELLA VARIANZA
VARIABILE: peso fresco callo														ANOVA TABLE
														EFFECT	SS	DF	MS	F	ProbF	Sign.	C.V. (%)	S.E.M.	S.E.D. 1	S.E.D. 2	Satter. DF
Media di peso fresco callo	dosaggio										Media subcoltura			Subcoltura	202886	2	101443	3.92854	0.03733	*	27.978	74.4853	105.338
subcoltura	0		10		20		40		80					Dosaggio	736812	4	184203	7.13356	0.0011	**		104.428	73.1918
1	647	de	627.333	de	607.667	de	541	e	391.2	e	562.84	c		Interaction	792309	7	113187	4.38335	0.00478	**		104.428	126.772	147.683	15.8105
2	483.333	e	-		970.667	bc	881.667	bd	-		778.556	b		Model	2.64486e+06	13	203451	7.87896	3.86255e-05
3	663.5	ce	-		1038.33	b	1355	a	-		1018.94	a		Residual	490618	19	25822	--	--		19.4399
Media dosaggio	597.944	b	627.333	b	872.222	a	925.889	a	391.2	c	746.064			Total	3.13548e+06	32	97983.6	--	--

## Sheet: Total dry weight
ANALISI DELLA VARIANZA
VARIABILE: peso secco totale														ANOVA TABLE
														EFFECT	SS	DF	MS	F	ProbF	Sign.	C.V. (%)	S.E.M.	S.E.D. 1	S.E.D. 2	Satter. DF
Media di peso secco totale	dosaggio										Media subcoltura			Subcoltura	43972.4	2	21986.2	1.18937	0.32608	ns	24.6212	59.9671	84.8062
subcoltura	0		10		20		40		80					Dosaggio	516856	4	129214	6.98999	0.00123	**		79.1876	51.7168
1	640	c	527.333	cd	672.667	bc	528.667	cd	368	d	547.333			Interaction	449866	7	64266.6	3.47658	0.01436	*		79.1876	89.5762	111.988	14.2914
2	450.48	cd	-		877.607	ab	876.323	ab	-		734.803			Model	1.62103e+06	13	124694	6.7455	0.000116434
3	523	cd	-		920.333	a	1087	a	-		843.444			Error	351226	19	18485.6				15.0146
Media dosaggio	537.827	b	527.333	b	823.536	a	830.663	a	368	c	679.219			Total	1.97225e+06	32	61632.9
