# Supplementary material for: The First Evidence of the Beneficial Effects of Se-Supplementation on In Vitro Cultivated Olive Tree Explants
Source: Plants (Basel). 2021 Aug 9;10(8):1630. doi: 10.3390/plants10081630 (PMC8399936; doi:10.3390/plants10081630)
Supplement: Supplementary file 1 [file plants-10-01630-s001.zip › Fig2 Moraiolo Statistics.xlsx]

## Sheet: Moraiolo Dataset
Tesi	subcoltura	varietà	dosaggio	vitalità	germogli n°	lunghezza germogli	nodi prodotti	peso fresco verde	peso fresco callo	peso secco totale
SUB1 SE0	1	Moraiolo	0	100	3.8	77	8	419	198	385
SUB1 SE0	1	Moraiolo	0	100	2.6	67	8.4	315	376	495
SUB1 SE0	1	Moraiolo	0	100	3	69	8.8	388	327	570
SUB1 SE10	1	Moraiolo	10	100	4.8	154	14.2	858	434	910
SUB1 SE10	1	Moraiolo	10	100	4.4	137	13	670	356	690
SUB1 SE10	1	Moraiolo	10	100	4.2	125	11.2	551	682	820
SUB1 SE20	1	Moraiolo	20	100	4.8	150	15.6	572	598	700
SUB1 SE20	1	Moraiolo	20	100	2.6	71	8.4	328	172	410
SUB1 SE20	1	Moraiolo	20	100	3.2	95	10.2	360	463	590
SUB1 SE40	1	Moraiolo	40	100	2.4	90	10.6	319	387	510
SUB1 SE40	1	Moraiolo	40	100	2.2	77	7.8	234	164	295
SUB1 SE40	1	Moraiolo	40	100	3	86	8.6	354	210	360
SUB1 SE80	1	Moraiolo	80	100	3.4	91	10	359	242	400
SUB1 SE80	1	Moraiolo	80	100	2	69	7.2	267	273	390
SUB1 SE80	1	Moraiolo	80	100	1.4	49	5.6	222	173	305
SUB2 SE0	2	moraiolo	0	100	4	124.6	15	483	415	637.58
SUB2 SE0	2	moraiolo	0	100	2.2	111	12.4	380	403	555.93
SUB2 SE0	2	moraiolo	0	100	3.6	91	9.2	407	787	847.74
SUB2 SE10	2	moraiolo	10	100	2.4	82	10.6	299	193	349.32
SUB2 SE10	2	moraiolo	10	100	3.2	85	11.2	272	159	306.01
SUB2 SE10	2	moraiolo	10	100	4.4	124	14.2	609	911	1079.2
SUB2 SE20	2	moraiolo	20	100	4.2	146	15.8	448	309	537.47
SUB2 SE20	2	moraiolo	20	100	2.2	96	11.8	289	284	406.83
SUB2 SE20	2	moraiolo	20	100	2.2	77	11.2	260	150	291.1
SUB3 SE0	3	moraiolo	0	100	4.2	121	18.6	497	979	1008
SUB3 SE0	3	moraiolo	0	100	3.2	87	13.6	430	666	724
SUB3 SE0	3	moraiolo	0	100	3	79	11.4	424	953	903
SUB2 SE10	3	moraiolo	10	100	2.8	110	13.4	432	922	787
SUB2 SE10	3	moraiolo	10	100	4.2	154	18.6	506	1104	986
SUB2 SE10	3	moraiolo	10	100	3.8	156	16.8	526	1029	714
SUB2 SE20	3	moraiolo	20	100	5.4	182	19.6	523	1195	1066
SUB2 SE20	3	moraiolo	20	100	3.6	120	13.8	388	789	958
SUB2 SE20	3	moraiolo	20	100	4.8	172	20.8	495	843	910

## Sheet: Shoots
ANALYSIS OF VARIANCE
VARIABLE: germogli n°								ANOVA TABLE
								EFFECT	SS	DF	MS	F	ProbF	Sign.	C.V. (%)	S.E.M.	S.E.D. 1	S.E.D. 2	Satter. DF
Media di germogli n°	dosaggio					Media subcoltura		Subcoltura	4.11381	2	2.05691	3.3057	0.05862	ns	24.8785	0.297313	0.420464
subcoltura	0	10	20	40	80			Dosaggio	5.4085	4	1.35212	2.17303	0.11114	ns
1	3.13333	4.46667	3.53333	2.53333	2.26667	3.18667		Interaction	8.40579	7	1.20083	1.92988	0.12053	ns		0.500863	0.403075
2	3.26667	3.33333	2.86667	-	-	3.15556		Model	19.3073	13	1.48518	2.38687	0.04144			0.500863	0.698146	0.708328	17.9707
3	3.46667	3.6	4.6	-	-	3.88889		Residual	11.8224	19	0.62223	--	--		19.8495
Media dosaggio	3.28889	3.8	3.66667	2.53333	2.26667	3.3697		Total	31.1297	32	0.972803	--	--

## Sheet: Shoots length
ANALYSIS OF VARIANCE
VARIABLE: lunghezza germogli														ANOVA TABLE
														EFFECT	SS	DF	MS	F	ProbF	Sign.	C.V. (%)	S.E.M.	S.E.D. 1	S.E.D. 2	Satter. DF
Media di lunghezza germogli	dosaggio										Media subcoltura			Subcoltura	2502.41	2	1251.2	2.16505	0.14222	ns	21.4935	8.12666	11.4928
subcoltura	0		10		20		40		80					Dosaggio	8832.71	4	2208.18	3.82097	0.01922	*
1	71	c	138.667	ab	105.333	bc	84.3333	c	69.6667	c	93.8			Interaction	9494.99	7	1356.43	2.34712	0.04598	*		15.2352	12.8867
2	108.867	bc	97	bc	106.333	bc	-		-		104.067			Model	26918.2	13	2070.63	3.58297	0.00592			15.2352	22.3205	21.5458	17.8091
3	95.6667	bc	140	ab	158	a	-		-		131.222			Residual	10980.3	19	577.91	--	--		19.1003
Media dosaggio	91.8444	b	125.222	a	123.222	a	84.3333	b	69.6667	b	106.806			Total	37898.5	32	1184.33	--	--

## Sheet: Nodes
ANALYSIS OF VARIANCE
VARIABLE: nodi prodotti								ANOVA TABLE
								EFFECT	SS	DF	MS	F	ProbF	Sign.	C.V. (%)	S.E.M.	S.E.D. 1	S.E.D. 2	Satter. DF
Media di nodi prodotti	dosaggio					Media subcoltura		Subcoltura	17.7498	2	8.87488	1.24681	0.3099	ns	23.0792	0.719968	1.01819
subcoltura	0	10	20	40	80			Dosaggio	47.6573	4	11.9143	1.67382	0.19749	ns
1	8.4	12.8	11.4	9	7.6	9.84		Interaction	38.3925	7	5.48464	0.77053	0.61883	ns		1.60432	1.43369
2	12.2	12	12.9333	-	-	12.3778		Model	329.004	13	25.308	3.55547	0.00617			1.60432	2.48323	2.26884	16.6924
3	14.5333	16.2667	18.0667	-	-	16.2889		Residual	135.243	19	7.11806	--	--		16.3905
Media dosaggio	11.7111	13.6889	14.1333	9	7.6	12.2909		Total	464.247	32	14.5077	--	--

## Sheet: Green fresh weight
ANALYSIS OF VARIANCE
VARIABLE: peso fresco verde													ANOVA TABLE
													EFFECT	SS	DF	MS	F	ProbF	Sign.	C.V. (%)	S.E.M.	S.E.D. 1	S.E.D. 2	Satter. DF
Media di peso fresco verde	dosaggio										Media subcoltura		Subcoltura	48947.1	2	24473.6	2.73687	0.09026	ns	27.4135	41.0492	58.0523
subcoltura	0		10		20		40		80				Dosaggio	125686	4	31421.4	3.51384	0.02617	*
1	374	cf	693	a	420	bd	302.333	ef	282.667	f	414.4		Interaction	166938	7	23848.3	2.66694	0.04211	*		61.3815	45.6361
2	423.333	bd	393.333	be	332.333	df	-		-		383		Model	427919	13	32916.9	3.68108	0.00511			61.3815	79.0441	86.8066	17.0071
3	450.333	bc	488	b	468.667	bc	-		-		469		Residual	169901	19	8942.18	--	--		21.5503
Overall Means	415.889	ab	524.778	a	407	ab	302.333	bc	282.667	c	420.727		Total	597821	32	18681.9	--	--

## Sheet: Callus fresh weight
ANALYSIS OF VARIANCE
VARIABLE: peso fresco callo								ANOVA TABLE
								EFFECT	SS	DF	MS	F	ProbF	Sign.	C.V. (%)	S.E.M.	S.E.D. 1	S.E.D. 2	Satter. DF
Media di peso fresco callo	dosaggio					Media subcoltura		Subcoltura	84737.1	2	42368.5	1.0761	0.36081	ns	39.1387	75.8469	107.264
subcoltura	0	10	20	40	80			Dosaggio	126314	4	31578.4	0.80205	0.53885	ns
1	300.333	490.667	411	253.667	229.333	337		Interaction	257881	7	36840.2	0.93569	0.50247	ns		122.824	96.6068
2	535	421	247.667	-	-	401.222		Model	2.64058e+06	13	203122	5.15902	0.000693621			122.824	167.328	173.699	17.8152
3	866	1018.33	942.333	-	-	942.222		Residual	748072	19	39372.2	--	--		35.2501
Media dosaggio	567.111	643.333	533.667	253.667	229.333	519.576		Total	3.38866e+06	32	105896	--	--

## Sheet: Total dry weight
ANALYSIS OF VARIANCE
VARIABLE: peso secco totale								ANOVA TABLE
								EFFECT	SS	DF	MS	F	ProbF	Sign.	C.V. (%)	S.E.M.	S.E.D. 1	S.E.D. 2	Satter. DF
Media di peso secco totale	dosaggio					Media subcoltura		Subcoltura	28332.9	2	14166.5	0.43222	0.65529	ns	27.3511	62.9318	88.999
subcoltura	0	10	20	40	80			Dosaggio	48308.8	4	12077.2	0.36848	0.82807	ns
1	483.333	806.667	566.667	388.333	365	522		Interaction	318102	7	45443.2	1.38649	0.26731	ns		108.14	87.9419
2	680.417	578.177	411.8	-	-	556.798		Model	1.41989e+06	13	109222	3.33241	0.00868			108.14	152.32	152.933	17.9977
3	878.333	829	978	-	-	895.111		Residual	622739	19	32775.7	--	--		27.0262
Media dosaggio	680.694	737.948	652.156	388.333	365	633.248		Total	2.04263e+06	32	63832.1	--	--
