# Supplementary material for: The First Evidence of the Beneficial Effects of Se-Supplementation on In Vitro Cultivated Olive Tree Explants
Source: Plants (Basel). 2021 Aug 9;10(8):1630. doi: 10.3390/plants10081630 (PMC8399936; doi:10.3390/plants10081630)
Supplement: Supplementary file 1 [file plants-10-01630-s001.zip › Fig3 Frantoio Statistics.xlsx]

## Sheet: Frantoio Dataset
Tesi	subcoltura	varietà	dosaggio	vitalità	germogli n°	lunghezza germogli	nodi prodotti	peso fresco verde	peso fresco callo	peso secco totale
SUB1 SE0	1	Frantoio	0	100	2.4	30	8.2	225	710	700
SUB1 SE0	1	Frantoio	0	100	1.8	74	6.2	277	729	710
SUB1 SE0	1	Frantoio	0	100	2	62	6.2	183	582	550
SUB1 SE10	1	Frantoio	10	100	2	68	7	156	484	530
SUB1 SE10	1	Frantoio	10	100	2.2	62	6.2	181	635	595
SUB1 SE10	1	Frantoio	10	100	2.4	73	8.6	180	772	710
SUB1 SE20	1	Frantoio	20	100	2	69	7.6	175	957	790
SUB1 SE20	1	Frantoio	20	100	2.2	65	6.6	148	615	570
SUB1 SE20	1	Frantoio	20	100	1.4	48	4.8	120	317	400
SUB1 SE40	1	Frantoio	40	100	1.6	25	4	77	119	200
SUB1 SE40	1	Frantoio	40	100	1.6	48	5.2	143	239	350
SUB1 SE40	1	Frantoio	40	100	2	42	6	110	300	340
SUB1 SE80	1	Frantoio	80	100	1.4	30	4.4	107	149	220
SUB1 SE80	1	Frantoio	80	100	1.2	33	5.2	124	150	265
SUB1 SE80	1	Frantoio	80	100	1.2	28	4.4	91	193	260
SUB2 SE0	2	frantoio	0	100	2	66	7.4	127	672	519.35
SUB2 SE0	2	frantoio	0	100	1.8	25	3.4	108	255	254.1
SUB2 SE0	2	frantoio	0	100	1.2	28	4.2	93	394	350.64
SUB2 SE10	2	frantoio	10	100	2.4	85	12	187	756	603.52
SUB2 SE10	2	frantoio	10	100	1.2	40	4.8	99	469	357.84
SUB2 SE10	2	frantoio	10	100	2	70	8.2	155	912	618.86
SUB2 SE20	2	frantoio	20	100	1.2	34	4	92	118	123.9
SUB2 SE20	2	frantoio	20	100	1.8	34	5.4	92	132	179.2
SUB2 SE20	2	frantoio	20	100	1.2	43	5.8	97	155	189
SUB3 SE0	3	frantoio	0	100	1.8	67	9.8	142	965	650
SUB3 SE0	3	frantoio	0	100	1.4	44	6.2	96	744	502
SUB3 SE0	3	frantoio	0	100	1.6	46	6.2	160	1237.2	914
SUB2 SE10	3	frantoio	10	100	1.4	50	7	114	539	347
SUB2 SE10	3	frantoio	10	100	1.2	35	4.4	101	281	308
SUB2 SE10	3	frantoio	10	100	1.6	41	6.4	179	699	839
SUB2 SE20	3	frantoio	20	100	1.6	58	6.4	120	757	551
SUB2 SE20	3	frantoio	20	100	1.4	51	6	102	573	430
SUB2 SE20	3	frantoio	20	100	1.5	54.5	6.2	111	665	490.5

## Sheet: Shoots
ANALYSIS OF VARIANCE
VARIABLE: germogli n°								ANOVA TABLE
								EFFECT	SS	DF	MS	F	ProbF	Sign.	C.V. (%)	S.E.M.	S.E.D. 1	S.E.D. 2	Satter. DF
Media di germogli n°	dosaggio					Media subcoltura		Subcoltura	0.2232	2	0.1116	1.04272	0.37181	ns	15.617	0.0900389	0.127334
subcoltura	0	10	20	40	80			Dosaggio	0.31467	4	0.07867	0.73501	0.57944	ns		0.198451	0.176849
1	2.06667	2.2	1.86667	1.73333	1.26667	1.82667		Interaction	0.50791	7	0.07256	0.67793	0.68878	ns		0.198451	0.306312	0.280652	16.7733
2	1.66667	1.86667	1.4	-	-	1.64444		Model	2.80158	13	0.21551	2.01351	0.08052
3	1.6	1.4	1.5	-	-	1.5		Residual	2.03357	19	0.10703	--	--		14.6899
Media dosaggio	1.77778	1.82222	1.58889	1.73333	1.26667	1.68788		Total	4.83515	32	0.151098	--	--

## Sheet: Shoots length
ANALYSIS OF VARIANCE
VARIABLE: lunghezza germogli								ANOVA TABLE
								EFFECT	SS	DF	MS	F	ProbF	Sign.	C.V. (%)	S.E.M.	S.E.D. 1	S.E.D. 2	Satter. DF
Media di lunghezza germogli	dosaggio					Media subcoltura		Subcoltura	321.41	2	160.705	0.77662	0.47402	ns	22.7856	5.75771	8.14263
subcoltura	0	10	20	40	80			Dosaggio	643.155	4	160.789	0.77702	0.55375	ns		8.55898	6.33285
1	55.3333	67.6667	60.6667	38.3333	30.3333	50.4667		Interaction	1826.11	7	260.873	1.26069	0.32055	ns		8.55898	10.9688	12.1042	16.9182
2	39.6667	65	37	-	-	47.2222		Model	5010.59	13	385.43	1.86262	0.10588
3	52.3333	42	54.5	-	-	49.6111		Residual	3931.65	19	206.929	--	--		15.4986
Media dosaggio	49.1111	58.2222	50.7222	38.3333	30.3333	49.3485		Total	8942.24	32	279.445	--	--

## Sheet: Nodes
ANALYSIS OF VARIANCE
VARIABLE: nodi prodotti								ANOVA TABLE
								EFFECT	SS	DF	MS	F	ProbF	Sign.	C.V. (%)	S.E.M.	S.E.D. 1	S.E.D. 2	Satter. DF
Media di nodi prodotti	dosaggio					Media subcoltura		Subcoltura	4.42153	2	2.21077	0.77266	0.47576	ns	32.2882	0.698381	0.98766
subcoltura	0	10	20	40	80			Dosaggio	12.9172	4	3.22929	1.12863	0.37266	ns
1	6.86667	7.26667	6.33333	5.06667	4.66667	6.04		Interaction	25.8584	7	3.69406	1.29106	0.30687	ns		1.0435	0.77534
2	5	8.33333	5.06667	-	-	6.13333		Model	48.955	13	3.76577	1.31612	0.28536			1.0435	1.34293	1.47573	16.9958
3	7.4	5.93333	6.2	-	-	6.51111		Residual	54.3638	19	2.86125	--	--		20.3471
Media dosaggio	6.42222	7.17778	5.86667	5.06667	4.66667	6.19394		Total	103.319	32	3.22871	--	--

## Sheet: Green fresh weight
ANALYSIS OF VARIANCE
VARIABLE: peso fresco verde														ANOVA TABLE
														EFFECT	SS	DF	MS	F	ProbF	Sign.	C.V. (%)	S.E.M.	S.E.D. 1	S.E.D. 2	Satter. DF
Media di peso fresco verde	dosaggio										Media subcoltura			Subcoltura	2664.78	2	1332.39	1.50646	0.024701	*	26.2444	12.377	17.5037
subcoltura	0		10		20		40		80					Dosaggio	10294.9	4	2573.74	2.90999	0.04921	*
1	228.333	a	172.333	b	147.667	bc	110	de	107.333	de	153.133	a		Interaction	10316.3	7	1473.76	1.6663	0.027743	*		17.6103	12.5273
2	109.333	de	147	bc	93.6667	e	-		-		116.667	b		Model	46941.7	13	3610.9	4.08266	0.00286			17.6103	21.698	24.9048	16.1275
3	132.667	cd	131.333	cd	111	de	-		-		125	b		Residual	16804.5	19	884.448	--	--		18.783
Media dosaggio	156.778	a	150.222	a	117.444	b	110	b	107.333	b	135.515			Total	63746.2	32	1992.07	--	--

## Sheet: Callus fresh weight
ANALYSIS OF VARIANCE
VARIABLE: peso fresco callo														ANOVA TABLE
														EFFECT	SS	DF	MS	F	ProbF	Sign.	C.V. (%)	S.E.M.	S.E.D. 1	S.E.D. 2	Satter. DF
Media di peso fresco callo	dosaggio										Media subcoltura			Subcoltura	201334	2	100667	3.85645	0.03929	*	27.8973	75.4399	106.688
subcoltura	0		10		20		40		80					Dosaggio	414746	4	103687	3.97212	0.01656	*
1	673.667	b	630.333	b	629.667	b	219.333	ce	164	de	463.4	b		Interaction	830844	7	118692	4.54696	0.00397	**		112.152	82.9866
2	440.333	bd	712.333	ab	135	e	-		-		429.222	b		Model	2.27476e+06	13	174982	6.70337	0.00012161			112.152	143.737	158.606	16.9193
3	982.067	a	506.333	bc	665	b	-		-		717.8	a		Residual	495968	19	26103.6	--	--		19.4781
Media dosaggio	698.689	a	616.333	a	476.556	a	219.333	b	164	b	523.461			Total	2.77073e+06	32	86585.4	--	--

## Sheet: Total dry weight
ANALYSIS OF VARIANCE
VARIABLE: peso secco totale														ANOVA TABLE
														EFFECT	SS	DF	MS	F	ProbF	Sign.	C.V. (%)	S.E.M.	S.E.D. 1	S.E.D. 2	Satter. DF
Media di peso secco totale	dosaggio										Media subcoltura			Subcoltura	76780.9	2	38390.4	1.8392	0.018614	*	28.9314	66.2454	93.6852
subcoltura	0		10		20		40		80					Dosaggio	202259	4	50564.8	2.42245	0.04392	*
1	653.333	a	611.667	a	586.667	ab	296.667	cd	248.333	d	479.333	ab		Interaction	230836	7	32976.6	1.57984	0.020147	*		92.3145	64.2924
2	374.697	bd	526.74	ac	164.033	d	-		-		355.157	b		Model	982847	13	75603.6	3.62201	0.00558			92.3145	111.358	130.552	15.6734
3	688.667	a	498	ac	490.5	ac	-		-		559.056	a		Residual	396594	19	20873.4	--	--		16.7171
Media dosaggio	572.232	a	545.469	a	413.733	ab	296.667	b	248.333	b	467.209			Total	1.37944e+06	32	43107.5	--	--
