# Supplementary material for: The First Evidence of the Beneficial Effects of Se-Supplementation on In Vitro Cultivated Olive Tree Explants
Source: Plants (Basel). 2021 Aug 9;10(8):1630. doi: 10.3390/plants10081630 (PMC8399936; doi:10.3390/plants10081630)
Supplement: Supplementary file 1 [file plants-10-01630-s001.zip › Fig4 Canino Statistics.xlsx]

## Sheet: Canino Dataset
Tesi	subcoltura	varietà	dosaggio	vitalità	germogli n°	lunghezza germogli	nodi prodotti	peso fresco verde	peso fresco callo	peso secco totale
SUB1 SE0	1	canino	0	100	2	31	10.8	249	748	710
SUB1 SE0	1	canino	0	100	2.2	30.9091	8.8	268	767	753
SUB1 SE0	1	canino	0	100	2.6	36.1538	11.6	280	355	588
SUB1 SE10	1	canino	10	100	2.8	33.2143	10.6	322	439	601
SUB1 SE10	1	canino	10	100	2.6	32.6923	10.8	268	462	572
SUB1 SE10	1	canino	10	100	3	36.6667	14.4	319	499	580
SUB1 SE20	1	canino	20	100	2.8	33.9286	13	303	437	540
SUB1 SE20	1	canino	20	100	3	25	9.8	296	507	610
SUB1 SE20	1	canino	20	100	2	41	9.8	243	384	485
SUB1 SE40	1	canino	40	100	3.4	32.3529	12.4	371	393	530
SUB1 SE40	1	canino	40	100	2.6	30.7692	11	327	410	500
SUB1 SE40	1	canino	40	100	2.6	33.8462	11.6	416	677	715
SUB1 SE80	1	canino	80	100	2.4	20	6.6	280	303	410
SUB1 SE80	1	canino	80	100	2	14.5	3.4	188	313	250
SUB1 SE80	1	canino	80	100	2	21	5.8	237	240	285
SUB2 SE0	2	canino	0	100	5.6	124	17.8	486	240	544.5
SUB2 SE0	2	canino	0	100	3.8	100	13.6	429	231	541.2
SUB2 SE0	2	canino	0	100	3.6	101	14	409	249	493.5
SUB2 SE20	2	canino	20	100	3	101	12.4	319	208	358.36
SUB2 SE20	2	canino	20	100	3.4	96	13	291	279	353.4
SUB2 SE20	2	canino	20	100	2	100	11	256	194	288
SUB2 SE40	2	canino	40	100	3.4	137	13.6	944	561	993.3
SUB2 SE40	2	canino	40	100	3.4	151	14.2	764	307	717.57
SUB2 SE40	2	canino	40	100	4.2	142	14.4	552	357	563.58
SUB3 SE0	3	canino	0	100	4.4	101	19.2	355	495	684
SUB3 SE0	3	canino	0	100	3	73	13.4	366	352	654
SUB3 SE0	3	canino	0	100	3.6	94	14.2	353	519	545
SUB3 SE20	3	canino	20	100	2.4	115	12.6	361	572	618
SUB3 SE20	3	canino	20	100	2.8	98	11.8	412	439	452
SUB3 SE20	3	canino	20	100	2.8	103	12	368	539	498
SUB3 SE40	3	canino	40	100	2	116	13.2	444	515	602
SUB3 SE40	3	canino	40	100	2.6	97	13	290	596	622
SUB3 SE40	3	canino	40	100	3	100	11.8	364	640	599

## Sheet: Shoots
ANALYSIS OF VARIANCE
VARIABLE: germogli n°									ANOVA TABLE
									EFFECT	SS	DF	MS	F	ProbF	Sign.	C.V. (%)	S.E.M.	S.E.D. 1	S.E.D. 2	Satter. DF
Media di germogli n°	dosaggio					Media subcoltura			Subcoltura	0.65875	2	0.329375	12.3893	0.0340809	*	14.4702	0.146846	0.207672
subcoltura	0	10	20	40	80	Overall Means			Dosaggio	2.20498	4	0.55125	2.6462	0.22752	ns		0.351364	0.319207
1	2.26667	2.8	2.6	2.86667	2.13333	2.53333	b		Interaction	4.07107	7	0.58158	2.16155	0.18501	ns		0.351364	0.552882	0.496904	16.1683
2	4.33333	-	2.8	3.66667	-	3.6	a		Model	13.6121	13	1.04708		0.01601
3	3.66667	-	2.66667	2.53333	-	2.95556	b		Error	6.74671	19	0.35509		--		22.2418
Media dosaggio	3.42222	2.8	2.68889	3.02222	2.13333	2.93939			Total	20.3588	32	--		--

## Sheet: Shoots length
ANALYSIS OF VARIANCE
VARIABLE: lunghezza germogli														ANOVA TABLE
														EFFECT	SS	DF	MS	F	ProbF	Sign.	C.V. (%)	S.E.M.	S.E.D. 1	S.E.D. 2	Satter. DF
Media di lunghezza germogli	dosaggio										Media subcoltura			Subcoltura	19.8589	2	9.92947	0.13318	0.0487612	*	14.3271	3.96906	5.6131
subcoltura	0		10		20		40		80					Dosaggio	1230.92	4	307.73	4.12736	0.01424	*		5.1292	3.24889
1	32.6876	de	34.1911	d	33.3095	de	32.3228	de	18.5	e	30.2022	c		Interaction	2362.27	7	337.467	4.52619	0.00406	**		5.1292	5.62723	7.25378	13.6663
2	108.333	b	-		99	bc	143.333	a	-		116.889	a		Model	55526.4	13	4271.26	57.2873	2.03608e-12
3	89.3333	c	-		105.333	b	104.333	bc	-		99.6667	b		Error	1416.61	19	74.5586				8.29257
Media dosaggio	76.7848	b	34.1911	c	79.2143	b	93.3298	a	18.5	d	72.7889			Total	56943	32	1779.47

## Sheet: Nodes
ANALYSIS OF VARIANCE
VARIABLE: nodi prodotti								ANOVA TABLE
								EFFECT	SS	DF	MS	F	ProbF	Sign.	C.V. (%)	S.E.M.	S.E.D. 1	S.E.D. 2	Satter. DF
Media di nodi prodotti	dosaggio					Media subcoltura		Subcoltura	8.57502	2	4.28751	1.61827	0.2244	ns	14.7598	0.626835	0.886478
subcoltura	0	10	20	40	80			Dosaggio	22.0906	4	5.52266	2.08447	0.12293	ns		0.927229	0.683251
1	10.4	11.9333	10.8667	11.6667	5.26667	10.0267		Interaction	29.9778	7	4.28254	1.6164	0.19094	ns		0.927229	1.18342	1.3113	16.8407
2	15.1333	-	12.1333	14.0667	-	13.7778		Model	241.256	13	18.5582	7.00457	8.94788e-05
3	15.6	-	12.1333	12.6667	-	13.4667		Error	50.3393	19	2.64944	--	--		11.3761
Media dosaggio	13.7111	11.9333	11.7111	12.8	5.26667	11.9879		Total	291.595	32	9.11235	--	--

## Sheet: Green fresh weight
ANALYSIS OF VARIANCE
VARIABLE: peso fresco verde														ANOVA TABLE
														EFFECT	SS	DF	MS	F	ProbF	Sign.	C.V. (%)	S.E.M.	S.E.D. 1	S.E.D. 2	Satter. DF
Media di peso fresco verde	dosaggio										Media subcoltura			Subcoltura	861.714	2	430.857	0.07637	0.92676	ns	23.242	30.1744	42.673
subcoltura	0		10		20		40		80					Dosaggio	148820	4	37205.1	6.59443	0.00167	**		43.5211	31.3623
1	265.667	cd	303	cd	280.667	cd	371.333	bc	235	d	291.133			Interaction	195718	7	27959.8	4.95574	0.00252	**		43.5211	54.3211	61.5481	16.3975
2	441.333	b	-		288.667	cd	753.333	a	-		494.444			Model	602460	13	46343.1	8.2141	2.85055e-05
3	358	bd	-		380.333	bc	366	bc	-		368.111			Error	107196	19	5641.89	--	--		17.0815
Media dosaggio	355	b	303	bc	316.556	bc	496.889	a	235	c	367.576			Total	709656	32	22176.8	--	--

## Sheet: Callus fresh weight
ANALYSIS OF VARIANCE
VARIABLE: peso fresco callo														ANOVA TABLE
														EFFECT	SS	DF	MS	F	ProbF	Sign.	C.V. (%)	S.E.M.	S.E.D. 1	S.E.D. 2	Satter. DF
Media di peso fresco callo	dosaggio										Media subcoltura			Subcoltura	89607.2	2	44803.6	3.74199	0.0412378	*	17.8531	26.3851	37.3141
subcoltura	0		10		20		40		80					Dosaggio	48484.7	4	12121.2	1.01236	0.042583	*		66.8063	61.3752
1	623.333	a	466.667	ac	442.667	ac	493.333	ab	285.333	cd	462.267	a		Interaction	111799	7	15971.3	1.33392	0.028848	*		66.8063	106.305	94.4784	15.7682
2	240	d	-		227	d	408.333	bd	-		291.778	b		Model	538541	13	41426.2	3.45991	0.00713
3	455.333	ac	-		516.667	ab	583.667	ab	-		518.556	a		Error	227491	19	11973.2	--	--		29.3652
Media dosaggio	439.556	ab	466.667	ab	395.444	b	495.111	ab	285.333	c	431.121			Total	766032	32	23938.5	--	--

## Sheet: Total dry weight
ANALYSIS OF VARIANCE
VARIABLE: peso secco totale													ANOVA TABLE
													EFFECT	SS	DF	MS	F	ProbF	Sign.	C.V. (%)	S.E.M.	S.E.D. 1	S.E.D. 2	Satter. DF
Media di peso secco totale	dosaggio										Media subcoltura		Subcoltura	9480.05	2	4740.03	0.48652	0.0759045	ns	17.9117	34.4047	48.6556
subcoltura	0		10		20		40		80				Dosaggio	163749	4	40937.2	4.20186	0.01326	*		56.9009	45.3213
1	683.667	ab	584.333	b	545	b	581.667	b	315	c	541.933		Interaction	158309	7	22615.5	2.32129	0.04845	*		56.9009	78.4989	80.47	17.9161
2	526.4	b	-		333.253	c	758.15	a	-		539.268		Model	532778	13	40982.9	4.20656	0.00241
3	627.667	ab	-		522.667	b	607.667	ab	-		586		Error	185110	19	9742.63	--	--		16.6843
Media dosaggio	612.578	a	584.333	a	466.973	b	649.161	a	315	c	553.225		Total	717888	32	--	--	--
